# Supplementary material for: Structural Evidence for the Substrate Channeling of Rice Allene Oxide Cyclase in Biologically Analogous Nazarov Reaction
Source: Front Chem. 2018 Oct 30;6:500. doi: 10.3389/fchem.2018.00500 (PMC6218421; doi:10.3389/fchem.2018.00500)
Supplement: Supplementary file 1 [file Data_Sheet_1.zip]

Archive with 1 entries (1 files):
- Data Sheet 1.PDF
